# Supplementary material for: Chondrogenic Differentiation of Human Mesenchymal Stem Cells via SOX9 Delivery in Cationic Niosomes
Source: Pharmaceutics. 2022 Oct 28;14(11):2327. doi: 10.3390/pharmaceutics14112327 (PMC9693355; doi:10.3390/pharmaceutics14112327)
Supplement: Supplementary file 1 [file pharmaceutics-14-02327-s001.zip]

Archive with 1 entries (1 files):
- pharmaceutics-1966135-supplementary.pdf
